# Supplementary material for: Characterization of cadmium-responsive MicroRNAs and their target genes in maize (Zea mays) roots
Source: BMC Mol Biol. 2019 May 2;20:14. doi: 10.1186/s12867-019-0131-1 (PMC6498490; doi:10.1186/s12867-019-0131-1)
Supplement: Supplementary file 1 — Additional file 1: Figure S1. Effect of Cd stress on SOD and POD enzyme activities in B73 and Mo17. The graphs (A) and (B) depicted the average change of superoxide dismutase (SOD) activities and contents of peroxidase (POD) in maize inbred line B73 and Mo17 leaf and roots respectively. The data are presented as the mean number per section ± SEM. *p<0.05 experimental vs. 0 h; #p<0.05 root vs. leaf. Figure S2. GO annotation of target genes of the candidate miRNAs. The Y -axis is the percentage of targeted genes mapped by the term, and represents the abundance of the GO term. The X -axis is the definition of GO terms. [file 12867_2019_131_MOESM1_ESM.xlsx]

## Sheet: Table S1
Table S1. The detailed components of the nutrient solution
Component	Concentration	Component	Concentration
Ca(NO3)2·4H2O	4 mmol/L	Mn SO4	0.1 μmol/L
KNO3	6 mmol/L	CuSO4·7H2O	0.1 μmol/L
NH4NO3	1 mmol/L	MgSO4·7H2O	1umol/L
Fe·EDTA	100 μmol/L	(NH4)6Mo7O24(4H2O)	0.016 μmol/L
H3BO3	1 μmol/L	ZnSO4·7H2O	1 μmol/L
KH2PO4	1 μmol/L

## Sheet: Table S2
Table S2 List of primers for qRT-PCR analysis of candidate cd-regulated miRNAs
Candidate miRNAs	Forward Sequences
5S rRNA	5’- TAAGGTAGCGGCGAGACGAGC -3’
Zma-miRNA156b	5’- TGACAGAAGAGAGUAGCAC-3’
Zma-miRNA156k	5’- TGACAGAAGAGAGCGAGCACAA -3’
Zma-miRNA167f	5’- TGAAGCTGCCAGCATGATCTGA -3’
Zma-miRNA171	5’-TTGAGCCGTGCCAATATCAC -3’
Zma-miRNA393b	5’- TCCAAAGGGATCGCATTGATCCA -3’
Zma-miRNA166d	5’- TCGGACCAGGCTTCATTCCC -3’
The common primer	R:5’-GCTGTCAACGATACGCTACGTAACG-3’

## Sheet: Table S3
Table S3 List of primers for qRT-PCR analysis of targets of candidate miRNAs
Targets related to miRNAs	Primer Sequences	Target gene ID
18S rRNA	F: 5’-CTGAGAAACGGCTACCACA-3’
	R: 5’-CCCAAGGTCCAACTACGAG-3’
Zma-miRNA156b	F: 5’- AGGGTTCCAAGCAGCGTGAG -3’	GRMZM2G307588
	R: 5’-TGGTCGTGGGAGGTCGTGTC -3’
Zma-miRNA156k	F: 5’- GAATAAGACACGGCATTACACTG -3’	GRMZM2G414805
	R: 5’- TTACCCTCCCAAAGGCACT -3’
Zma-miRNA393b	F: 5’-TAATGCAATGTTCGGGGGCT-3’	GRMZM2G417746
	R: 5’-TTGCACAGTACAACAACCGC-3’
Zma-miRNA167f	F: 5’- AACTCACCCACTACCAAAGAT -3’	GRMZM2G078274
	R: 5’- GCACTATTCACAAATGACTCCC -3’
Zma-miRNA166d	F: 5’- TCAAATGCGACCACTCCT -3’	GRMZM2G469551
	R: 5’- CGACAATCACGAAACCAAG -3’
Zma-miRNA171b	F: 5’- CAAGTGCTTCCCACCATCC -3’	GRMZM2G418899
	R: 5’- GCCAGTAGAGTGCTAAACCCATT -3’

## Sheet: Table S4
Table S4. Conserved analysis of candidate miRNAs responsive to heavy metal in different species
Species	MIR156/157	MIR159/319	MIR160	MIR164	MIR166	MIR167	MIR168	MIR169	MIR170/171	MIR172	MIR390	MIR394	MIR395	MIR396	MIR398	MIR408
Arabidopsis_thaliana	+	+	+	+	+	+	+	+	+	+	+	+	+	+	+	+
Oryza_sativa	+	+	+	+	+	+	+	+	+	+	+	+	+	+	+	+
Zea_mays	+	+	+	+	+	+	+	+	+	+	+	+	+	+	-	+
Sorghum_bicolor	+	+	+	+	+	+	+	+	+	+	+	+	+	+	-	+
Medicago_truncatula	+	+	+	+	+	+	+	+	+	+	+	-	+	+	+	+
Saccharum_officinarum	+	+	-	-	-	-	+	-	-	-	-	-	-	+	-	+
Glycine_max	+	+	+	+	+	+	+	+	+	+	+	+	+	+	+	+
Populus_trichocarpa	+	+	+	+	+	+	+	+	+	+	+	+	+	+	+	+
Physcomitrella_patens	+	+	+	-	+	-	-	-	+	-	+	-	-	-	-	+
Gossypium_hirsutum	+	-	-	+	+	+	-	-	-	+	+	+	-	+	+	-
Gossypium_raimondii	+	-	-	-	-	-	-	-	-	-	-	-	-	-	+	-
Gossypium_herbaceum	-	-	-	-	-	-	-	-	-	-	-	-	-	-	-	-
Chlamydomonas_reinhardtii	-	-	-	-	-	-	-	-	-	-	-	-	-	-	-	-
Brassica_napus	+	+	+	+	+	+	+	+	+	+	+	+	+	+	-	-
Pinus_taeda	+	+	-	-	+	-	-	-	-	-	+	-	-	+	+	-
Selaginella_moellendorffii	+	+	+	-	+	-	-	-	+	-	-	-	-	+	-	-
Triticum_aestivum	+	+	+	+	-	+	-	-	+	-	-	-	+	-	+	+
Carica_papaya	-	-	-	-	-	-	-	-	-	-	-	-	-	-	-	-
Brassica_oleracea	+	-	-	-	-	-	-	-	+	+	-	-	-	-	+	-
Brassica_rapa	+	+	+	+	-	+	-	-	+	+	-	-	-	-	-	-
Vitis_vinifera	+	+	+	+	+	+	+	+	+	+	+	+	+	+	+	+
Solanum_lycopersicum	+	+	+	-	+	+	-	+	+	+	-	-	+	-	-	-
Lotus_japonicus	-	-	-	-	-	+	-	-	-	-	-	-	-	+	-	-
Vigna_unguiculata	+	+	+	+	-	-	+	+	-	+	-	-	+	-	-	+
Malus_domestica	+	+	+	+	+	+	+	+	+	+	+	+	+	+	+	+
Phaseolus_vulgaris	-	+	-	-	+	-	-	-	-	-	-	-	-	-	-	-
Brachypodium_distachyon	+	+	+	+	+	+	+	+	+	+	+	+	+	+	+	+
Aquilegia_caerulea	+	+	+	-	+	+	-	+	+	+	-	-	+	+	+	-
Populus_euphratica	-	-	-	-	-	-	-	-	-	-	-	-	-	-	-	-
Citrus_trifoliata	+	+	-	+	+	+	-	-	+	-	-	-	-	-	-	-
Citrus_sinensis	+	+	+	+	+	+	-	+	+	+	+	+	+	+	+	+
Citrus_clementine	-	-	-	-	-	+	+	-	+	-	-	-	-	+	-	-
Citrus_reticulata	-	-	-	-	+	-	+	-	+	-	-	-	-	-	-	-
Ricinus_communis	+	+	+	+	+	+	+	+	+	+	+	-	+	+	+	+
Gossypium_arboreum	-	-	-	-	-	-	-	-	-	-	-	-	-	-	-	-
Arabidopsis_lyrata	+	+	+	+	+	+	+	+	+	+	+	+	+	+	+	+
Arachis_hypogaea	+	+	+	-	-	+	-	-	-	-	-	+	-	-	+	+
Glycine_soja	-	-	-	-	-	+	-	-	-	-	-	-	-	-	-	-
Picea_abies	-	-	+	-	+	-	-	-	-	-	-	-	+	+	-	-
Hordeum_vulgare	+	+	-	-	+	-	+	-	+	-	-	-	-	-	-	-
Triticum_turgidum	-	-	+	-	-	-	-	-	-	-	-	-	-	-	-	-
Aegilops_tauschii	-	-	-	-	-	-	-	-	-	+	-	-	-	-	-	-
Festuca_arundinacea	+	+	+	-	-	-	-	-	+	-	-	-	-	+	-	-
Bruguiera_gymnorhiza	+	-	-	-	-	-	-	-	-	-	-	-	-	+	-	-
Bruguiera_cylindrica	+	-	-	-	-	-	-	-	-	-	-	-	-	+	-	-
Theobroma_cacao	+	-	+	+	+	+	+	+	+	+	+	+	+	+	+	-
Rehmannia_glutinosa	-	-	-	+	-	-	-	-	-	-	-	-	-	-	-	-
Cucumis_melo	+	+	+	+	+	+	+	+	+	+	+	+	+	+	+	+
Saccharum_ssp.	+	+	-	-	-	-	+	-	-	-	-	-	-	+	-	+
Acacia_auriculiformis	-	+	+	-	-	-	-	-	-	+	-	-	-	+	-	-
Acacia_mangium	-	+	-	-	-	-	-	-	-	-	-	-	-	+	-	-
Salvia_sclarea	+	-	-	+	+	-	-	-	+	+	-	+	-	+	+	-
Digitalis_purpurea	+	-	+	-	+	+	-	-	-	+	-	-	-	+	-	+
Nicotiana_tabacum	+	+	+	+	+	+	+	+	+	+	+	+	+	+	+	+
Solanum_tuberosum	-	-	-	-	-	-	-	-	-	-	-	-	-	-	-	-
Elaeis_guineensis	-	-	-	-	-	-	-	-	-	+	-	-	-	-	-	-
Manihot_esculenta	-	+	-	-	+	+	+	-	+	+	-	+	-	-	-	+
Cynara_cardunculus	+	+	+	+	-	+	-	-	+	+	+	+	+	+	+	-
Hevea_brasiliensis	+	+	-	-	+	-	-	-	-	-	-	-	-	+	+	+
Pinus_densata	-	+	-	-	+	-	-	+	+	-	+	-	-	+	-	-
Helianthus_annuus	+	-	+	-	-	-	-	-	-	-	-	-	-	-	-	-
Helianthus_ciliaris	+	-	-	-	-	-	-	-	-	-	-	-	-	-	-	-
Helianthus_tuberosus	+	+	+	-	-	-	-	-	+	-	-	-	-	-	-	-
Helianthus_argophyllus	+	-	-	-	-	-	-	-	-	-	-	-	-	-	-	-
Helianthus_paradoxus	+	-	-	-	+	-	-	-	+	-	-	-	-	-	-	-
Helianthus_petiolaris	-	-	-	-	+	-	-	-	-	-	-	-	-	-	-	-
Helianthus_exilis	-	-	-	-	-	-	-	-	-	-	-	-	-	-	-	-

## Sheet: Table S5
Table S5 Conserved candidate Cd-regulated microRNAs and their targets identified in Plants
miR_Ida	Total Targets	Transcript_IDa	microRNA or ta-siRNA family	Expectation	UPE	Inhibition	Target_discription	Interpro _description
zma-miR156a/b/c/d/e/f/g/h/i/j/k/l-5p	14	GRMZM2G551565_T01	miR156	0	18.556	Cleavage	seq=cds; coord=5:92369026..92369713:1; parent_gene=GRMZM2G551565	Unknown
		AC233751.1_FGT002		1	23.513	Cleavage	seq=cds; coord=4:44780143..44784469:-1; parent_gene=AC233751.1_FG002	Transcription factor, SBP-box
		GRMZM2G097275_T01		1	21.867	Cleavage	seq=cds; coord=5:77940666..77945714:1; parent_gene=GRMZM2G097275	Transcription factor, SBP-box
		GRMZM2G097275_T03		1	21.867	Cleavage	seq=cds; coord=5:77940666..77945676:1; parent_gene=GRMZM2G097275	Transcription factor, SBP-box
		GRMZM2G097275_T02		1	21.867	Cleavage	seq=cds; coord=5:77940666..77945676:1; parent_gene=GRMZM2G097275	Transcription factor, SBP-box
		GRMZM5G878561_T01		1	19.127	Cleavage	seq=cds; coord=3:159377754..159382446:-1; parent_gene=GRMZM5G878561	Transcription factor, SBP-box
		GRMZM2G097275_T04		1	21.867	Cleavage	seq=cds; coord=5:77940666..77945477:1; parent_gene=GRMZM2G097275	Transcription factor, SBP-box
		GRMZM2G061734_T01		1	17.452	Cleavage	seq=cds; coord=2:192157754..192162802:1; parent_gene=GRMZM2G061734	Transcription factor, SBP-box
		GRMZM2G460544_T01		1	20.772	Cleavage	seq=cds; coord=4:199278823..199283117:-1; parent_gene=GRMZM2G460544	Transcription factor, SBP-box
		GRMZM2G126018_T02		1	18.45	Cleavage	seq=cds; coord=2:189838915..189842817:-1; parent_gene=GRMZM2G126018	Transcription factor, SBP-box
		GRMZM2G126018_T01		1	18.45	Cleavage	seq=cds; coord=2:189838793..189842695:-1; parent_gene=GRMZM2G126018	Transcription factor, SBP-box
		GRMZM2G307588_T01		1	16.689	Cleavage	seq=cds; coord=7:133170018..133173665:-1; parent_gene=GRMZM2G307588	Transcription factor, SBP-box
		GRMZM2G106798_T02		1	22.998	Cleavage	seq=cds; coord=4:17489205..17501119:1; parent_gene=GRMZM2G106798	Transcription factor, SBP-box
		GRMZM2G106798_T03		1	22.998	Cleavage	seq=cds; coord=4:17489205..17501119:1; parent_gene=GRMZM2G106798	Transcription factor, SBP-box
zma-miR156d/f/g/-3p	4	GRMZM2G084046_T02		3	9.791	Cleavage	seq=cds; coord=2:9085072..9086019:-1; parent_gene=GRMZM2G084046	Remorin, C-terminal
		GRMZM2G052148_T01		3	21.698	Cleavage	seq=cds; coord=1:59581460..59591624:-1; parent_gene=GRMZM2G052148	Nucleoporin interacting component Nup93/Nic96
		GRMZM2G084046_T01		3	15.146	Cleavage	seq=cds; coord=2:9085071..9088416:-1; parent_gene=GRMZM2G084046	Remorin, C-terminal
		GRMZM2G084046_T03		3	15.146	Cleavage	seq=cds; coord=2:9085091..9088744:-1; parent_gene=GRMZM2G084046	Remorin, C-terminal
zma-miR156e-3p	1	GRMZM2G347583_T01		2.5	17.483	Translation	seq=cds; coord=1:68660278..68665995:1; parent_gene=GRMZM2G347583	Unknown
zma-miR156h-3p	1	GRMZM5G892373_T01		3	15.617	Translation	seq=cds; coord=9:150199973..150201533:-1; parent_gene=GRMZM5G892373	Unknown
zma-miR156h-3p		GRMZM2G347583_T01		3	17.483	Translation	seq=cds; coord=1:68660278..68665995:1; parent_gene=GRMZM2G347583	Unknown
zma-miR156k-3p	3	GRMZM2G052148_T01		3	21.698	Cleavage	seq=cds; coord=1:59581460..59591624:-1; parent_gene=GRMZM2G052148	Nucleoporin interacting component Nup93/Nic96
		GRMZM2G701791_T01		2.5	10.233	Cleavage	seq=cds; coord=3:144589164..144590368:1; parent_gene=GRMZM2G701791	Unknown
		GRMZM2G123652_T02		3	22.898	Translation	seq=cds; coord=2:147302386..147308828:-1; parent_gene=GRMZM2G123652	Saccharopine dehydrogenase / Homospermidine synthase
zma-miR159a/b/c/d/f/j/k-3p	21	GRMZM2G416652_T01	miR159	1	20.367	Cleavage	seq=cds; coord=9:90038076..90047250:-1; parent_gene=GRMZM2G416652	SANT/Myb domain
		GRMZM2G416652_T02		1	20.367	Cleavage	seq=cds; coord=9:90038338..90047250:-1; parent_gene=GRMZM2G416652	SANT/Myb domain
		GRMZM2G167088_T01		1	20.367	Cleavage	seq=cds; coord=9:90079570..90086572:-1; parent_gene=GRMZM2G167088	SANT/Myb domain
		GRMZM2G423833_T01		1.5	16.255	Cleavage	seq=cds; coord=6:89138035..89141019:-1; parent_gene=GRMZM2G423833	SANT/Myb domain
		GRMZM2G004090_T01		1.5	20.447	Cleavage	seq=cds; coord=9:90125460..90132277:-1; parent_gene=GRMZM2G004090	SANT/Myb domain
		GRMZM2G093789_T01		2	17.64	Cleavage	seq=cds; coord=6:89240540..89253660:-1; parent_gene=GRMZM2G093789	SANT/Myb domain
		GRMZM2G075064_T01		2	18.026	Cleavage	seq=cds; coord=6:102317765..102320107:-1; parent_gene=GRMZM2G075064	SANT/Myb domain
		AC209015.3_FGT004		2	13.983	Cleavage	seq=cds; coord=6:102323695..102324231:-1; parent_gene=AC209015.3_FG004	Unknown
		GRMZM2G139688_T01		2.5	17.184	Cleavage	seq=cds; coord=3:187002242..187006264:-1; parent_gene=GRMZM2G139688	SANT/Myb domain
		GRMZM2G028054_T02		2	16.122	Cleavage	seq=cds; coord=8:171172099..171175888:-1; parent_gene=GRMZM2G028054	SANT/Myb domain
		GRMZM2G028054_T03		2	16.122	Cleavage	seq=cds; coord=8:171172099..171175888:-1; parent_gene=GRMZM2G028054	SANT/Myb domain
		GRMZM2G028054_T01		2	16.122	Cleavage	seq=cds; coord=8:171172057..171175888:-1; parent_gene=GRMZM2G028054	SANT/Myb domain
		AC204352.3_FGT012		2.5	20.466	Cleavage	seq=cds; coord=6:156830401..156831790:-1; parent_gene=AC204352.3_FG012	Unknown
		GRMZM2G046443_T01		2	24.756	Cleavage	seq=cds; coord=1:190313406..190314657:1; parent_gene=GRMZM2G046443	SANT/Myb domain
		GRMZM2G376684_T01		2	13.939	Cleavage	seq=cds; coord=6:102313193..102315769:-1; parent_gene=GRMZM2G376684	SANT/Myb domain
		GRMZM2G070523_T01		3	16.911	Cleavage	seq=cds; coord=5:20197754..20200691:-1; parent_gene=GRMZM2G070523	SANT/Myb domain
		GRMZM2G070523_T03		3	16.911	Cleavage	seq=cds; coord=5:20197986..20200588:-1; parent_gene=GRMZM2G070523	SANT/Myb domain
		GRMZM2G070523_T02		3	16.911	Cleavage	seq=cds; coord=5:20199067..20200640:-1; parent_gene=GRMZM2G070523	SANT/Myb domain
		GRMZM2G038195_T02		3	16.182	Cleavage	seq=cds; coord=4:230556482..230569470:1; parent_gene=GRMZM2G038195	Metallophosphoesterase domain
		GRMZM2G038195_T01		3	16.182	Cleavage	seq=cds; coord=4:230556470..230569433:1; parent_gene=GRMZM2G038195	Metallophosphoesterase domain
		GRMZM2G085550_T02		3	19.999	Cleavage	seq=cds; coord=3:3558092..3560574:1; parent_gene=GRMZM2G085550	Unknown
zma-miR159d/f-5p	5	GRMZM2G027100_T01		1.5	20.235	Cleavage	seq=cds; coord=3:2748284..2748460:-1; parent_gene=GRMZM2G027100	Unknown
		GRMZM2G027100_T02		1.5	19.716	Cleavage	seq=cds; coord=3:2748194..2748460:-1; parent_gene=GRMZM2G027100	Unknown
		GRMZM2G127720_T01		1.5	18.624	Cleavage	seq=cds; coord=8:26822627..26822951:1; parent_gene=GRMZM2G127720	Unknown
		GRMZM2G014004_T02		3	17.678	Cleavage	seq=cds; coord=4:196513488..196545715:-1; parent_gene=GRMZM2G014004	UBX
		GRMZM2G014004_T01		3	17.678	Cleavage	seq=cds; coord=4:196513488..196545715:-1; parent_gene=GRMZM2G014004	UBX
zma-miR159g/h/i-3p	8	GRMZM2G139688_T01		1.5	17.184	Cleavage	seq=cds; coord=3:187002242..187006264:-1; parent_gene=GRMZM2G139688	SANT/Myb domain
		GRMZM2G147619_T01		3	17.699	Cleavage	seq=cds; coord=2:51820670..51827266:-1; parent_gene=GRMZM2G147619	Post-SET domain
		GRMZM2G565459_T01		2	3.713	Cleavage	seq=cds; coord=4:241273386..241273504:-1; parent_gene=GRMZM2G565459	Unknown
		GRMZM2G416652_T01		3	20.367	Cleavage	seq=cds; coord=9:90038076..90047250:-1; parent_gene=GRMZM2G416652	SANT/Myb domain
		GRMZM2G004090_T01		3	20.447	Cleavage	seq=cds; coord=9:90125460..90132277:-1; parent_gene=GRMZM2G004090	SANT/Myb domain
		GRMZM2G416652_T02		3	20.367	Cleavage	seq=cds; coord=9:90038338..90047250:-1; parent_gene=GRMZM2G416652	SANT/Myb domain
		GRMZM2G167088_T01		3	20.367	Cleavage	seq=cds; coord=9:90079570..90086572:-1; parent_gene=GRMZM2G167088	SANT/Myb domain
		GRMZM2G139688_T01		1	17.184	Cleavage	seq=cds; coord=3:187002242..187006264:-1; parent_gene=GRMZM2G139688	SANT/Myb domain
zma-miR160a/b/c/d/e/f/g-5p	10	GRMZM2G567718_T01	miR160	0	12.852	Cleavage	seq=cds; coord=6:9144425..9144859:-1; parent_gene=GRMZM2G567718	Unknown
		GRMZM2G159399_T01		0	21.942	Cleavage	seq=cds; coord=5:27944757..27949513:-1; parent_gene=GRMZM2G159399	B3 DNA binding domain
		AC207656.3_FGT002		0	24.063	Cleavage	seq=cds; coord=5:49253260..49255662:1; parent_gene=AC207656.3_FG002	B3 DNA binding domain
		AC207885.3_FGT009		1	24.092	Cleavage	seq=cds; coord=2:168321269..168322176:-1; parent_gene=AC207885.3_FG009	Unknown
		GRMZM2G081406_T01		1	22.146	Cleavage	seq=cds; coord=4:143802561..143805351:1; parent_gene=GRMZM2G081406	B3 DNA binding domain
		GRMZM2G481360_T01		1.5	19.367	Cleavage	seq=cds; coord=10:125546366..125549564:1; parent_gene=GRMZM2G481360	Unknown
		GRMZM2G458180_T01		1.5	17.352	Cleavage	seq=cds; coord=3:109713094..109716519:-1; parent_gene=GRMZM2G458180	Unknown
		GRMZM2G162809_T01		2.5	18.64	Translation	seq=cds; coord=5:189764162..189765024:-1; parent_gene=GRMZM2G162809	Unknown
		GRMZM2G077386_T01		2.5	18.446	Translation	seq=cds; coord=7:134316140..134316558:1; parent_gene=GRMZM2G077386	Unknown
		GRMZM5G861501_T01		3	22.084	Cleavage	seq=cds; coord=9:9361617..9363747:-1; parent_gene=GRMZM5G861501	Unknown
zma-miR160a-3p	4	GRMZM2G430224_T01		3	16.871	Cleavage	seq=cds; coord=5:145334846..145337513:-1; parent_gene=GRMZM2G430224	Unknown
		AC205552.3_FGT003		3	16.871	Cleavage	seq=cds; coord=4:135373558..135374737:1; parent_gene=AC205552.3_FG003	Unknown
		GRMZM2G149211_T01		3	17.879	Translation	seq=cds; coord=8:114426296..114431050:-1; parent_gene=GRMZM2G149211	Mitochondrial substrate/solute carrier
		GRMZM2G035298_T02		3	17.717	Translation	seq=cds; coord=6:144337071..144376854:-1; parent_gene=GRMZM2G035298	Mitochondrial carrier protein
zma-miR160b/g/-3p	9	GRMZM2G430224_T01		2.5	16.871	Cleavage	seq=cds; coord=5:145334846..145337513:-1; parent_gene=GRMZM2G430224	Unknown
		AC205552.3_FGT003		2.5	16.871	Cleavage	seq=cds; coord=4:135373558..135374737:1; parent_gene=AC205552.3_FG003	Unknown
		GRMZM2G703085_T01		3	14.64	Translation	seq=cds; coord=2:74076783..74078313:1; parent_gene=GRMZM2G703085	Unknown
		GRMZM2G156162_T06		3	24.707	Cleavage	seq=cds; coord=6:87797801..87803051:-1; parent_gene=GRMZM2G156162	Aromatic-ring-hydroxylating dioxygenase, alpha subunit
		GRMZM2G156162_T02		3	24.707	Cleavage	seq=cds; coord=6:87797801..87803088:-1; parent_gene=GRMZM2G156162	Aromatic-ring-hydroxylating dioxygenase, alpha subunit
		GRMZM2G156162_T01		3	24.707	Cleavage	seq=cds; coord=6:87797801..87803088:-1; parent_gene=GRMZM2G156162	Aromatic-ring-hydroxylating dioxygenase, alpha subunit
		GRMZM5G832381_T01		3	21.957	Cleavage	seq=cds; coord=5:70548256..70549346:-1; parent_gene=GRMZM5G832381	Unknown
		GRMZM2G149211_T01		3	17.879	Translation	seq=cds; coord=8:114426296..114431050:-1; parent_gene=GRMZM2G149211	Mitochondrial substrate/solute carrier
		GRMZM2G035298_T02		3	17.717	Translation	seq=cds; coord=6:144337071..144376854:-1; parent_gene=GRMZM2G035298	Mitochondrial carrier protein
zma-miR164a/b/c/d/e/f/g-5p	9	GRMZM2G139700_T01		1	20.392	Cleavage	seq=cds; coord=3:137579039..137580848:1; parent_gene=GRMZM2G139700	No apical meristem (NAM) protein
		GRMZM2G393433_T02		1	17.089	Cleavage	seq=cds; coord=6:16291162..16293314:-1; parent_gene=GRMZM2G393433	No apical meristem (NAM) protein
		GRMZM2G393433_T01		1	17.089	Cleavage	seq=cds; coord=6:16291273..16293492:-1; parent_gene=GRMZM2G393433	No apical meristem (NAM) protein
		GRMZM2G114850_T01		1	20.062	Cleavage	seq=cds; coord=3:122071793..122076122:1; parent_gene=GRMZM2G114850	No apical meristem (NAM) protein
		GRMZM2G063522_T01		1	19.743	Cleavage	seq=cds; coord=5:43417416..43421787:-1; parent_gene=GRMZM2G063522	No apical meristem (NAM) protein
		GRMZM2G146380_T01		2	17.042	Cleavage	seq=cds; coord=5:176939481..176940584:-1; parent_gene=GRMZM2G146380	No apical meristem (NAM) protein
		GRMZM2G058494_T01		2.5	23.502	Translation	seq=cds; coord=7:139562397..139563319:-1; parent_gene=GRMZM2G058494	Unknown
		GRMZM2G101033_T01		2.5	17.548	Cleavage	seq=cds; coord=8:158564706..158565559:1; parent_gene=GRMZM2G101033	Unknown
		GRMZM2G011553_T01	miR164	3	19.012	Translation	seq=cds; coord=3:1677728..1678921:-1; parent_gene=GRMZM2G011553	Unknown
zma-miR164b/d-3p	7	GRMZM2G334631_T01		2.5	21.166	Cleavage	seq=cds; coord=4:6685884..6686446:1; parent_gene=GRMZM2G334631	Unknown
		GRMZM2G128319_T01		2	18.843	Cleavage	seq=cds; coord=10:113827557..113831463:-1; parent_gene=GRMZM2G128319	Serine/threonine- / dual specificity protein kinase, catalytic domain
		GRMZM2G078806_T05		3	17.183	Translation	seq=cds; coord=1:66015021..66017039:-1; parent_gene=GRMZM2G078806	Unknown
		GRMZM2G013152_T01		3	23.044	Cleavage	seq=cds; coord=6:5508296..5511049:-1; parent_gene=GRMZM2G013152	Adenylate kinase
		GRMZM2G078806_T03		3	23.94	Translation	seq=cds; coord=1:66013048..66017039:-1; parent_gene=GRMZM2G078806	WD4Unknown repeat
		GRMZM2G078806_T02		3	18.584	Translation	seq=cds; coord=1:66013048..66017039:-1; parent_gene=GRMZM2G078806	WD4Unknown repeat
		GRMZM2G028733_T02		2.5	16.941	Cleavage	seq=cds; coord=8:136579799..136603057:1; parent_gene=GRMZM2G028733	Peptidase C19, ubiquitin carboxyl-terminal hydrolase 2
zma-miR164e-3p	4	GRMZM2G078806_T05		3	17.543	Translation	seq=cds; coord=1:66015021..66017039:-1; parent_gene=GRMZM2G078806	Unknown
		GRMZM2G078806_T03		3	24.087	Translation	seq=cds; coord=1:66013048..66017039:-1; parent_gene=GRMZM2G078806	WD4Unknown repeat
		GRMZM2G078806_T02		3	19.333	Translation	seq=cds; coord=1:66013048..66017039:-1; parent_gene=GRMZM2G078806	WD4Unknown repeat
		AC233936.1_FGT002		3	11.783	Translation	seq=cds; coord=6:96152276..96152824:1; parent_gene=AC233936.1_FG002	Unknown
zma-miR166a/b/c/d/e/f/g/h/i-3p	21	GRMZM2G109987_T04	miR166	2	24.232	Cleavage	seq=cds; coord=9:154645740..154650601:-1; parent_gene=GRMZM2G109987	START domain
		GRMZM2G042250_T04		2	23.534	Cleavage	seq=cds; coord=1:2793728..2798869:1; parent_gene=GRMZM2G042250	START domain
		GRMZM2G469551_T02		2	19.005	Cleavage	seq=cds; coord=1:230535887..230547084:-1; parent_gene=GRMZM2G469551	START domain
		GRMZM2G003509_T02		2	21.178	Cleavage	seq=cds; coord=1:173233523..173239064:-1; parent_gene=GRMZM2G003509	START domain
		GRMZM2G109987_T01		2	24.232	Cleavage	seq=cds; coord=9:154642336..154650601:-1; parent_gene=GRMZM2G109987	START domain
		GRMZM2G109987_T03		2	24.232	Cleavage	seq=cds; coord=9:154642336..154650601:-1; parent_gene=GRMZM2G109987	START domain
		GRMZM2G469551_T01		2	19.005	Cleavage	seq=cds; coord=1:230535106..230547084:-1; parent_gene=GRMZM2G469551	START domain
		GRMZM2G042250_T02		2	23.534	Cleavage	seq=cds; coord=1:2793950..2800638:1; parent_gene=GRMZM2G042250	START domain
		GRMZM2G042250_T01		2	23.534	Cleavage	seq=cds; coord=1:2793728..2800641:1; parent_gene=GRMZM2G042250	START domain
		GRMZM2G109987_T02		2	24.232	Cleavage	seq=cds; coord=9:154642336..154650601:-1; parent_gene=GRMZM2G109987	START domain
		GRMZM2G109987_T05		2	24.232	Cleavage	seq=cds; coord=9:154642733..154649986:-1; parent_gene=GRMZM2G109987	START domain
		GRMZM2G003509_T01		2	21.036	Cleavage	seq=cds; coord=1:173233037..173239064:-1; parent_gene=GRMZM2G003509	START domain
		AC187157.4_FGT005		2	23.173	Cleavage	seq=cds; coord=8:22640866..22645283:-1; parent_gene=AC187157.4_FG005	Basic-leucine zipper domain
		GRMZM2G042250_T03		2	23.534	Cleavage	seq=cds; coord=1:2793728..2800614:1; parent_gene=GRMZM2G042250	START domain
		GRMZM2G178102_T01		2	20.931	Cleavage	seq=cds; coord=3:123263423..123270240:-1; parent_gene=GRMZM2G178102	START domain
		GRMZM2G006062_T01		2.5	22.975	Cleavage	seq=cds; coord=4:169430032..169431340:1; parent_gene=GRMZM2G006062	Unknown
		AC208827.3_FGT002		2	16.209	Cleavage	seq=cds; coord=10:47167600..47168316:-1; parent_gene=AC208827.3_FG002	Unknown
		GRMZM2G552083_T01		2.5	19.564	Cleavage	seq=cds; coord=10:142904755..142908069:1; parent_gene=GRMZM2G552083	Unknown
		GRMZM2G336718_T01		2.5	19.552	Cleavage	seq=cds; coord=10:102279782..102283839:1; parent_gene=GRMZM2G336718	START domain
		GRMZM2G123644_T01		2.5	19.564	Cleavage	seq=cds; coord=10:71608833..71613973:1; parent_gene=GRMZM2G123644	START domain
		GRMZM2G038198_T01		3	17.689	Cleavage	seq=cds; coord=10:39623082..39627688:-1; parent_gene=GRMZM2G038198	Unknown
zma-miR166a-5p	9	GRMZM2G320366_T01		3	16.082	Cleavage	seq=cds; coord=7:57376467..57382423:1; parent_gene=GRMZM2G320366	Unknown
		GRMZM2G320366_T03		3	16.082	Cleavage	seq=cds; coord=7:57376467..57381926:1; parent_gene=GRMZM2G320366	Unknown
		GRMZM2G495837_T01		2.5	8.913	Cleavage	seq=cds; coord=7:68313629..68317632:1; parent_gene=GRMZM2G495837	Unknown
		GRMZM2G137820_T03		2.5	9.639	Cleavage	seq=cds; coord=6:128663003..128666516:1; parent_gene=GRMZM2G137820	Nucleic acid-binding, OB-fold
		GRMZM2G326851_T01		3	22.56	Cleavage	seq=cds; coord=10:125298128..125300187:1; parent_gene=GRMZM2G326851	Unknown
		GRMZM2G134903_T01		3	17.264	Cleavage	seq=cds; coord=5:34584610..34589024:-1; parent_gene=GRMZM2G134903	Exonuclease
		GRMZM2G137820_T02		2.5	9.639	Cleavage	seq=cds; coord=6:128663003..128669641:1; parent_gene=GRMZM2G137820	Amine oxidase
		GRMZM2G131793_T01		3	16.203	Cleavage	seq=cds; coord=2:147618366..147625222:1; parent_gene=GRMZM2G131793	Nucleolar complex protein 2
		GRMZM2G110198_T02		3	18.458	Cleavage	seq=cds; coord=1:115405246..115408968:1; parent_gene=GRMZM2G110198	Alpha/beta hydrolase fold-1
zma-miR166b/d-5p	5	GRMZM2G134903_T01		2.5	17.264	Cleavage	seq=cds; coord=5:34584610..34589024:-1; parent_gene=GRMZM2G134903	Exonuclease
		GRMZM2G091243_T02		3	14.286	Cleavage	seq=cds; coord=4:46423804..46429055:1; parent_gene=GRMZM2G091243	Protein kinase, catalytic domain
		GRMZM2G091243_T01		3	14.286	Cleavage	seq=cds; coord=4:46423298..46429421:1; parent_gene=GRMZM2G091243	Protein kinase, catalytic domain
		GRMZM2G446189_T01		3	21.933	Cleavage	seq=cds; coord=4:35220862..35224040:-1; parent_gene=GRMZM2G446189	Serine-threonine/tyrosine-protein kinase catalytic domain
		GRMZM2G048801_T01		3	13.714	Translation	seq=cds; coord=4:4089239..4092552:1; parent_gene=GRMZM2G048801	Leucine-rich repeat
zma-miR166c-5p	12	GRMZM2G495837_T01		2	8.913	Cleavage	seq=cds; coord=7:68313629..68317632:1; parent_gene=GRMZM2G495837	Unknown
		GRMZM2G137820_T03		2	9.639	Cleavage	seq=cds; coord=6:128663003..128666516:1; parent_gene=GRMZM2G137820	Nucleic acid-binding, OB-fold
		GRMZM2G326851_T01		2.5	22.56	Cleavage	seq=cds; coord=10:125298128..125300187:1; parent_gene=GRMZM2G326851	Unknown
		GRMZM2G134903_T01		2.5	17.264	Cleavage	seq=cds; coord=5:34584610..34589024:-1; parent_gene=GRMZM2G134903	Exonuclease
		GRMZM2G137820_T02		2	9.639	Cleavage	seq=cds; coord=6:128663003..128669641:1; parent_gene=GRMZM2G137820	Amine oxidase
		GRMZM2G156694_T01		3	16.937	Cleavage	seq=cds; coord=5:131184356..131184779:1; parent_gene=GRMZM2G156694	Unknown
		GRMZM2G410191_T02		3	19.431	Cleavage	seq=cds; coord=10:125828794..125834952:-1; parent_gene=GRMZM2G410191	Serine-threonine/tyrosine-protein kinase catalytic domain
		GRMZM2G410191_T01		3	19.431	Cleavage	seq=cds; coord=10:125829143..125834952:-1; parent_gene=GRMZM2G410191	Protein kinase, catalytic domain
		GRMZM2G446189_T01		3	21.933	Cleavage	seq=cds; coord=4:35220862..35224040:-1; parent_gene=GRMZM2G446189	Serine-threonine/tyrosine-protein kinase catalytic domain
		GRMZM2G013848_T01		3	23.296	Cleavage	seq=cds; coord=5:215846665..215848735:1; parent_gene=GRMZM2G013848	Leucine-rich repeat
		GRMZM2G389097_T01		3	23.572	Cleavage	seq=cds; coord=2:59740878..59756086:1; parent_gene=GRMZM2G389097	Unknown
		GRMZM2G048801_T01		3	13.714	Translation	seq=cds; coord=4:4089239..4092552:1; parent_gene=GRMZM2G048801	Leucine-rich repeat
zma-miR166g-5p	10	GRMZM2G173542_T02		3	21.717	Cleavage	seq=cds; coord=3:182750821..182754835:1; parent_gene=GRMZM2G173542	NLI interacting factor
		GRMZM2G173542_T03		3	21.717	Cleavage	seq=cds; coord=3:182749400..182752616:1; parent_gene=GRMZM2G173542	NLI interacting factor
		GRMZM2G066755_T01		3	22.62	Cleavage	seq=cds; coord=8:169623758..169627146:1; parent_gene=GRMZM2G066755	NLI interacting factor
		GRMZM2G066755_T02		3	22.62	Cleavage	seq=cds; coord=8:169623758..169627127:1; parent_gene=GRMZM2G066755	NLI interacting factor
		GRMZM2G173542_T01		3	21.717	Cleavage	seq=cds; coord=3:182749400..182757534:1; parent_gene=GRMZM2G173542	NLI interacting factor
		GRMZM2G087144_T01		2.5	19.961	Cleavage	seq=cds; coord=7:141807875..141813323:-1; parent_gene=GRMZM2G087144	Rab-GTPase-TBC domain
		GRMZM2G155337_T03		3	12.11	Translation	seq=cds; coord=2:194905170..194910667:1; parent_gene=GRMZM2G155337	Rab-GTPase-TBC domain
		GRMZM2G155337_T02		3	12.11	Translation	seq=cds; coord=2:194904965..194910977:1; parent_gene=GRMZM2G155337	Rab-GTPase-TBC domain
		GRMZM2G103078_T01		3	23.896	Cleavage	seq=cds; coord=6:57596481..57599062:-1; parent_gene=GRMZM2G103078	Pentatricopeptide repeat
		GRMZM2G538486_T01		3	21.527	Translation	seq=cds; coord=8:157006480..157006926:-1; parent_gene=GRMZM2G538486	Unknown
zma-miR166h-5p	2	GRMZM2G420865_T02		2.5	24.272	Cleavage	seq=cds; coord=2:193040343..193063905:1; parent_gene=GRMZM2G420865	Helicase, C-terminal
		GRMZM2G420865_T01		2.5	24.272	Cleavage	seq=cds; coord=2:193040339..193063547:1; parent_gene=GRMZM2G420865	Helicase, C-terminal
zma-miR166i-5p	2	GRMZM2G134903_T01		3	17.264	Cleavage	seq=cds; coord=5:34584610..34589024:-1; parent_gene=GRMZM2G134903	Exonuclease
		GRMZM2G305439_T01		3	24.808	Cleavage	seq=cds; coord=3:213593371..213594644:1; parent_gene=GRMZM2G305439	PMR5 N-terminal domain
zma-miR166j/k/n-3p	19	GRMZM2G036557_T01		3	16.119	Translation	seq=cds; coord=1:118952206..118954383:-1; parent_gene=GRMZM2G036557	Unknown
		GRMZM2G160996_T02		3	15.64	Translation	seq=cds; coord=5:69283153..69286206:1; parent_gene=GRMZM2G160996	Nin one binding (NOB1) Zn-ribbon-like
		GRMZM2G109987_T04		3	24.232	Cleavage	seq=cds; coord=9:154645740..154650601:-1; parent_gene=GRMZM2G109987	START domain
		GRMZM2G160996_T01		3	15.64	Translation	seq=cds; coord=5:69283153..69286206:1; parent_gene=GRMZM2G160996	Nin one binding (NOB1) Zn-ribbon-like
		GRMZM2G042250_T04		3	23.534	Cleavage	seq=cds; coord=1:2793728..2798869:1; parent_gene=GRMZM2G042250	START domain
		GRMZM2G469551_T02		3	19.005	Cleavage	seq=cds; coord=1:230535887..230547084:-1; parent_gene=GRMZM2G469551	START domain
		GRMZM2G003509_T02		3	21.178	Cleavage	seq=cds; coord=1:173233523..173239064:-1; parent_gene=GRMZM2G003509	START domain
		GRMZM2G109987_T01		3	24.232	Cleavage	seq=cds; coord=9:154642336..154650601:-1; parent_gene=GRMZM2G109987	START domain
		GRMZM2G109987_T03		3	24.232	Cleavage	seq=cds; coord=9:154642336..154650601:-1; parent_gene=GRMZM2G109987	START domain
		GRMZM2G469551_T01		3	19.005	Cleavage	seq=cds; coord=1:230535106..230547084:-1; parent_gene=GRMZM2G469551	START domain
		GRMZM2G042250_T01		3	23.534	Cleavage	seq=cds; coord=1:2793728..2800641:1; parent_gene=GRMZM2G042250	START domain
		GRMZM2G042250_T02		3	23.534	Cleavage	seq=cds; coord=1:2793950..2800638:1; parent_gene=GRMZM2G042250	START domain
		GRMZM2G109987_T05		3	24.232	Cleavage	seq=cds; coord=9:154642733..154649986:-1; parent_gene=GRMZM2G109987	START domain
		GRMZM2G109987_T02		3	24.232	Cleavage	seq=cds; coord=9:154642336..154650601:-1; parent_gene=GRMZM2G109987	START domain
		GRMZM2G003509_T01		3	21.036	Cleavage	seq=cds; coord=1:173233037..173239064:-1; parent_gene=GRMZM2G003509	START domain
		AC187157.4_FGT005		3	23.173	Cleavage	seq=cds; coord=8:22640866..22645283:-1; parent_gene=AC187157.4_FG005	Basic-leucine zipper domain
		GRMZM2G042250_T03		3	23.534	Cleavage	seq=cds; coord=1:2793728..2800614:1; parent_gene=GRMZM2G042250	START domain
		GRMZM2G178102_T01		3	20.931	Cleavage	seq=cds; coord=3:123263423..123270240:-1; parent_gene=GRMZM2G178102	START domain
		AC208827.3_FGT002		3	16.209	Cleavage	seq=cds; coord=10:47167600..47168316:-1; parent_gene=AC208827.3_FG002	Unknown
zma-miR166l/m-3p	23	AC208827.3_FGT002		1	16.209	Cleavage	seq=cds; coord=10:47167600..47168316:-1; parent_gene=AC208827.3_FG002	Unknown
		GRMZM2G109987_T04		2	24.232	Cleavage	seq=cds; coord=9:154645740..154650601:-1; parent_gene=GRMZM2G109987	START domain
		GRMZM2G042250_T04		2	23.534	Cleavage	seq=cds; coord=1:2793728..2798869:1; parent_gene=GRMZM2G042250	START domain
		GRMZM2G469551_T02		2	19.005	Cleavage	seq=cds; coord=1:230535887..230547084:-1; parent_gene=GRMZM2G469551	START domain
		GRMZM2G003509_T02		2	21.178	Cleavage	seq=cds; coord=1:173233523..173239064:-1; parent_gene=GRMZM2G003509	START domain
		GRMZM2G109987_T01		2	24.232	Cleavage	seq=cds; coord=9:154642336..154650601:-1; parent_gene=GRMZM2G109987	START domain
		GRMZM2G109987_T03		2	24.232	Cleavage	seq=cds; coord=9:154642336..154650601:-1; parent_gene=GRMZM2G109987	START domain
		GRMZM2G469551_T01		2	19.005	Cleavage	seq=cds; coord=1:230535106..230547084:-1; parent_gene=GRMZM2G469551	START domain
		GRMZM2G042250_T01		2	23.534	Cleavage	seq=cds; coord=1:2793728..2800641:1; parent_gene=GRMZM2G042250	START domain
		GRMZM2G042250_T02		2	23.534	Cleavage	seq=cds; coord=1:2793950..2800638:1; parent_gene=GRMZM2G042250	START domain
		GRMZM2G109987_T02		2	24.232	Cleavage	seq=cds; coord=9:154642336..154650601:-1; parent_gene=GRMZM2G109987	START domain
		GRMZM2G109987_T05		2	24.232	Cleavage	seq=cds; coord=9:154642733..154649986:-1; parent_gene=GRMZM2G109987	START domain
		GRMZM2G003509_T01		2	21.036	Cleavage	seq=cds; coord=1:173233037..173239064:-1; parent_gene=GRMZM2G003509	START domain
		AC187157.4_FGT005		2	23.173	Cleavage	seq=cds; coord=8:22640866..22645283:-1; parent_gene=AC187157.4_FG005	Basic-leucine zipper domain
		GRMZM2G042250_T03		2	23.534	Cleavage	seq=cds; coord=1:2793728..2800614:1; parent_gene=GRMZM2G042250	START domain
		GRMZM2G178102_T01		2	20.931	Cleavage	seq=cds; coord=3:123263423..123270240:-1; parent_gene=GRMZM2G178102	START domain
		GRMZM2G006062_T01		2.5	22.975	Cleavage	seq=cds; coord=4:169430032..169431340:1; parent_gene=GRMZM2G006062	Unknown
		GRMZM2G552083_T01		2.5	19.564	Cleavage	seq=cds; coord=10:142904755..142908069:1; parent_gene=GRMZM2G552083	Unknown
		GRMZM2G336718_T01		2.5	19.552	Cleavage	seq=cds; coord=10:102279782..102283839:1; parent_gene=GRMZM2G336718	START domain
		GRMZM2G123644_T01		2.5	19.564	Cleavage	seq=cds; coord=10:71608833..71613973:1; parent_gene=GRMZM2G123644	START domain
		AC206425.3_FGT004		3	19.127	Cleavage	seq=cds; coord=3:131847059..131848547:1; parent_gene=AC206425.3_FG004	Protein kinase, catalytic domain
		GRMZM2G008359_T01		3	19.127	Cleavage	seq=cds; coord=9:107072818..107074306:-1; parent_gene=GRMZM2G008359	Protein kinase, catalytic domain
		GRMZM2G038198_T01		3	17.689	Cleavage	seq=cds; coord=10:39623082..39627688:-1; parent_gene=GRMZM2G038198	Unknown
zma-miR167a/b/c/d/e/f/g/h/i/j-5p	4	GRMZM2G112769_T01	miR167	3	17.536	Cleavage	seq=cds; coord=1:103774646..103779085:1; parent_gene=GRMZM2G112769	Pumilio RNA-binding repeat
		GRMZM2G042623_T02		3	17.536	Cleavage	seq=cds; coord=8:134370594..134377908:1; parent_gene=GRMZM2G042623	Pumilio RNA-binding repeat
		GRMZM2G042623_T01		3	17.536	Cleavage	seq=cds; coord=8:134370592..134377931:1; parent_gene=GRMZM2G042623	Pumilio RNA-binding repeat
		GRMZM2G363338_T01		3	17.457	Cleavage	seq=cds; coord=8:117799130..117801199:1; parent_gene=GRMZM2G363338	Unknown
zma-miR167b-3p	1	GRMZM2G338533_T01		3	24.35	Cleavage	seq=cds; coord=8:99447030..99450918:1; parent_gene=GRMZM2G338533	Unknown
zma-miR167c-3p	2	GRMZM2G171639_T06		3	21.966	Cleavage	seq=cds; coord=4:231964582..231966712:-1; parent_gene=GRMZM2G171639	Unknown
		GRMZM2G082836_T01		3	16.417	Cleavage	seq=cds; coord=1:68107606..68110989:1; parent_gene=GRMZM2G082836	Small GTP-binding protein domain
zma-miR167e-3p	7	GRMZM2G022820_T01		3	17.32	Cleavage	seq=cds; coord=6:44008169..44098049:-1; parent_gene=GRMZM2G022820	Actin-binding FH2/DRF autoregulatory
		GRMZM2G058374_T01		3	13.651	Translation	seq=cds; coord=9:145371521..145379520:-1; parent_gene=GRMZM2G058374	Nucleoporin, Nup133/Nup155-like, C-terminal
		GRMZM2G103137_T01		3	15.702	Cleavage	seq=cds; coord=9:18878748..18883992:-1; parent_gene=GRMZM2G103137	Domain of unknown function DUF676, lipase-like
		GRMZM2G103137_T07		3	15.702	Cleavage	seq=cds; coord=9:18878722..18883992:-1; parent_gene=GRMZM2G103137	Domain of unknown function DUF676, lipase-like
		GRMZM2G103137_T06		3	15.702	Cleavage	seq=cds; coord=9:18878722..18883992:-1; parent_gene=GRMZM2G103137	Domain of unknown function DUF676, lipase-like
		GRMZM2G103137_T05		3	15.702	Cleavage	seq=cds; coord=9:18878722..18883992:-1; parent_gene=GRMZM2G103137	Domain of unknown function DUF676, lipase-like
		AC209778.3_FGT002		3	9.735	Cleavage	seq=cds; coord=9:126526475..126527004:-1; parent_gene=AC209778.3_FG002	Unknown
zma-miR167g-3p	3	GRMZM2G142019_T01		3	12.041	Cleavage	seq=cds; coord=10:9592681..9598028:-1; parent_gene=GRMZM2G142019	Protein of unknown function DUF869, plant
		GRMZM5G805132_T01		3	24.055	Cleavage	seq=cds; coord=10:138806563..138807437:1; parent_gene=GRMZM5G805132	Unknown
		AC213884.3_FGT002		3	17.138	Translation	seq=cds; coord=6:140546904..140548013:1; parent_gene=AC213884.3_FG002	SANT/Myb domain
zma-miR167j-3p	3	GRMZM5G846548_T02		2.5	20.07	Cleavage	seq=cds; coord=9:146963362..146970186:1; parent_gene=GRMZM5G846548	Protein of unknown function DUF647
		GRMZM5G846548_T01		2.5	20.07	Cleavage	seq=cds; coord=9:146963362..146970186:1; parent_gene=GRMZM5G846548	Protein of unknown function DUF647
		AC197266.3_FGT010		3	17.234	Translation	seq=cds; coord=6:38267493..38268766:1; parent_gene=AC197266.3_FG010	Unknown
zma-miR168a/b-5p	5	GRMZM2G361518_T01	miR168	3	23.803	Cleavage	seq=cds; coord=5:64763204..64768932:1; parent_gene=GRMZM2G361518	Stem cell self-renewal protein Piwi
		GRMZM2G702086_T01		3	17.681	Translation	seq=cds; coord=5:182494518..182494968:-1; parent_gene=GRMZM2G702086	Unknown
		AC203041.3_FGT001		3	17.681	Translation	seq=cds; coord=5:182570889..182571339:-1; parent_gene=AC203041.3_FG001	Unknown
		GRMZM2G702088_T01		3	15.949	Translation	seq=cds; coord=5:182557712..182558162:-1; parent_gene=GRMZM2G702088	Unknown
		GRMZM2G045128_T01		3	11.643	Translation	seq=cds; coord=3:192496985..192504121:-1; parent_gene=GRMZM2G045128	Armadillo-type fold
zma-miR169a/b/c/p/r-5p	2	GRMZM2G078124_T01	miR169	2	18.351	Cleavage	seq=cds; coord=2:192698625..192701211:-1; parent_gene=GRMZM2G078124	Unknown
		GRMZM5G848857_T01		3	18.83	Cleavage	seq=cds; coord=3:70673394..70675245:-1; parent_gene=GRMZM5G848857	Unknown
zma-miR169a/b/c/-3p	4	GRMZM2G011140_T02		2.5	22.276	Cleavage	seq=cds; coord=2:11299777..11300748:1; parent_gene=GRMZM2G011140	Unknown
		GRMZM2G011140_T01		2.5	22.276	Cleavage	seq=cds; coord=2:11299777..11300750:1; parent_gene=GRMZM2G011140	Unknown
		GRMZM5G872861_T01		3	24.102	Cleavage	seq=cds; coord=9:7308372..7309689:-1; parent_gene=GRMZM5G872861	Unknown
		AC192581.3_FGT002		3	20.643	Cleavage	seq=cds; coord=7:91640396..91641025:-1; parent_gene=AC192581.3_FG002	Unknown
zma-miR169f-3p	15	GRMZM2G370521_T01		3	13.617	Cleavage	seq=cds; coord=8:134015774..134017642:1; parent_gene=GRMZM2G370521	Unknown
		GRMZM2G482077_T01		3	16.824	Cleavage	seq=cds; coord=6:160054556..160056340:1; parent_gene=GRMZM2G482077	Unknown
		GRMZM2G417650_T01		3	13.058	Cleavage	seq=cds; coord=5:211803683..211805908:-1; parent_gene=GRMZM2G417650	Unknown
		GRMZM2G409190_T01		3	15.016	Cleavage	seq=cds; coord=5:126694454..126696060:1; parent_gene=GRMZM2G409190	Unknown
		GRMZM2G340976_T01		3	21.28	Translation	seq=cds; coord=6:15171596..15177250:-1; parent_gene=GRMZM2G340976	Unknown
		AC195860.3_FGT005		3	19.998	Translation	seq=cds; coord=6:163871992..163873643:1; parent_gene=AC195860.3_FG005	Cysteine alpha-hairpin motif superfamily
		GRMZM2G354593_T01		3	17.918	Cleavage	seq=cds; coord=6:97263951..97265232:-1; parent_gene=GRMZM2G354593	Unknown
		GRMZM5G869411_T01		3	17.942	Cleavage	seq=cds; coord=7:131432969..131434254:-1; parent_gene=GRMZM5G869411	Unknown
		GRMZM2G322385_T01		3	17.942	Cleavage	seq=cds; coord=7:131427877..131429191:-1; parent_gene=GRMZM2G322385	Unknown
		GRMZM2G453251_T01		3	17.942	Cleavage	seq=cds; coord=2:222450127..222451412:-1; parent_gene=GRMZM2G453251	Unknown
		GRMZM2G346138_T01		3	15.63	Translation	seq=cds; coord=3:167004322..167008120:1; parent_gene=GRMZM2G346138	Putative S-adenosyl-L-methionine-dependent methyltransferase
		GRMZM2G127120_T01		3	17.235	Cleavage	seq=cds; coord=6:97919597..97923556:1; parent_gene=GRMZM2G127120	Unknown
		GRMZM2G025370_T01		3	17.918	Cleavage	seq=cds; coord=9:130641519..130644249:1; parent_gene=GRMZM2G025370	Unknown
		GRMZM2G012319_T02		3	17.095	Cleavage	seq=cds; coord=1:38536443..38548191:1; parent_gene=GRMZM2G012319	Src homology-3 domain
		GRMZM2G012319_T01		3	17.095	Cleavage	seq=cds; coord=1:38536341..38547930:1; parent_gene=GRMZM2G012319	Src homology-3 domain
zma-miR169f/g/h/i/k/l-5p	1	GRMZM2G078124_T01		0	18.351	Cleavage	seq=cds; coord=2:192698625..192701211:-1; parent_gene=GRMZM2G078124	Unknown
zma-miR169l-3p	2	GRMZM2G069649_T01		2	24.205	Cleavage	seq=cds; coord=5:115728940..115731973:1; parent_gene=GRMZM2G069649	F-box domain, cyclin-like
		GRMZM2G095695_T02		2.5	12.666	Cleavage	seq=cds; coord=2:218079025..218113240:-1; parent_gene=GRMZM2G095695	Membrane transporter, Tim44-related/Ribosomal protein L45
zma-miR169m-3p	2	GRMZM2G175205_T01		2.5	21.885	Cleavage	seq=cds; coord=2:195760883..195762256:1; parent_gene=GRMZM2G175205	Unknown
		AC209950.3_FGT009		3	20.592	Cleavage	seq=cds; coord=3:175939225..175939901:-1; parent_gene=AC209950.3_FG009	Unknown
zma-miR169n-3p	7	GRMZM2G090045_T01		3	23.023	Cleavage	seq=cds; coord=2:173423107..173423873:1; parent_gene=GRMZM2G090045	Unknown
		GRMZM5G833574_T01		3	13.492	Cleavage	seq=cds; coord=4:25646978..25647343:-1; parent_gene=GRMZM5G833574	Unknown
		GRMZM5G836622_T01		3	15.864	Cleavage	seq=cds; coord=5:207279017..207279388:-1; parent_gene=GRMZM5G836622	Unknown
		GRMZM5G823908_T01		3	13.896	Cleavage	seq=cds; coord=8:6762412..6762783:1; parent_gene=GRMZM5G823908	Unknown
		GRMZM2G101302_T01		3	13.896	Cleavage	seq=cds; coord=6:78661737..78662433:-1; parent_gene=GRMZM2G101302	Unknown
		GRMZM2G437161_T01		3	15.864	Cleavage	seq=cds; coord=5:207186276..207187544:-1; parent_gene=GRMZM2G437161	Unknown
		GRMZM2G165224_T01		3	13.443	Cleavage	seq=cds; coord=4:25650462..25653634:1; parent_gene=GRMZM2G165224	Unknown
zma-miR169p/r-5p	2	GRMZM2G078124_T01		1	18.351	Cleavage	seq=cds; coord=2:192698625..192701211:-1; parent_gene=GRMZM2G078124	Unknown
		GRMZM2G154059_T01		3	16.467	Cleavage	seq=cds; coord=4:239219198..239221174:-1; parent_gene=GRMZM2G154059	Pentatricopeptide repeat
zma-miR169r-3p	2	GRMZM2G011140_T01		2	22.276	Cleavage	seq=cds; coord=2:11299777..11300750:1; parent_gene=GRMZM2G011140	Unknown
		GRMZM2G011140_T02		2	22.276	Cleavage	seq=cds; coord=2:11299777..11300748:1; parent_gene=GRMZM2G011140	Unknown
zma-miR171b-3p	14	GRMZM2G317338_T01	miR171	1.5	22.308	Cleavage	seq=cds; coord=6:2909967..2910502:1; parent_gene=GRMZM2G317338	Unknown
		AC187788.3_FGT008		1.5	24.175	Cleavage	seq=cds; coord=7:165554811..165555298:-1; parent_gene=AC187788.3_FG008	Unknown
		GRMZM2G011947_T01		1.5	24.467	Cleavage	seq=cds; coord=6:55396619..55397567:1; parent_gene=GRMZM2G011947	Transcription factor GRAS
		GRMZM2G098800_T01		1.5	23.315	Cleavage	seq=cds; coord=4:153196436..153199541:1; parent_gene=GRMZM2G098800	Transcription factor GRAS
		GRMZM2G110579_T01		1.5	23.999	Cleavage	seq=cds; coord=5:192846362..192849106:1; parent_gene=GRMZM2G110579	Transcription factor GRAS
		GRMZM2G098800_T02		1.5	23.315	Cleavage	seq=cds; coord=4:153196404..153199186:1; parent_gene=GRMZM2G098800	Transcription factor GRAS
		GRMZM2G477666_T01		3	23.164	Cleavage	seq=cds; coord=9:143369964..143371910:-1; parent_gene=GRMZM2G477666	Unknown
		GRMZM2G021471_T01		2.5	15.348	Cleavage	seq=cds; coord=3:134018680..134023296:-1; parent_gene=GRMZM2G021471	Protein of unknown function DUF1423, plant
		GRMZM2G143480_T04		3	21.516	Cleavage	seq=cds; coord=10:145895459..145900491:1; parent_gene=GRMZM2G143480	6,7-dimethyl-8-ribityllumazine synthase
		GRMZM2G143480_T03		3	21.516	Cleavage	seq=cds; coord=10:145895459..145900494:1; parent_gene=GRMZM2G143480	6,7-dimethyl-8-ribityllumazine synthase
		GRMZM2G143480_T01		3	21.516	Cleavage	seq=cds; coord=10:145895417..145903773:1; parent_gene=GRMZM2G143480	6,7-dimethyl-8-ribityllumazine synthase
		GRMZM2G143480_T02		3	21.516	Cleavage	seq=cds; coord=10:145895430..145900495:1; parent_gene=GRMZM2G143480	6,7-dimethyl-8-ribityllumazine synthase
		GRMZM2G033219_T01		3	18.449	Cleavage	seq=cds; coord=2:4834198..4840631:-1; parent_gene=GRMZM2G033219	6,7-dimethyl-8-ribityllumazine synthase
		GRMZM2G033219_T02		3	18.449	Cleavage	seq=cds; coord=2:4836019..4840631:-1; parent_gene=GRMZM2G033219	6,7-dimethyl-8-ribityllumazine synthase
zma-miR171c-5p	4	GRMZM2G418916_T02		3	16.15	Cleavage	seq=cds; coord=5:173108288..173121637:-1; parent_gene=GRMZM2G418916	Synaptojanin, N-terminal
		GRMZM2G418916_T01		3	16.15	Cleavage	seq=cds; coord=5:173108282..173128300:-1; parent_gene=GRMZM2G418916	Synaptojanin, N-terminal
		GRMZM2G056598_T02		3	19.498	Translation	seq=cds; coord=5:215781414..215786931:1; parent_gene=GRMZM2G056598	SANT/Myb domain
		GRMZM2G056598_T01		3	19.498	Translation	seq=cds; coord=5:215781414..215787413:1; parent_gene=GRMZM2G056598	SANT/Myb domain
zma-miR171d/e-3p	5	GRMZM2G317338_T01		0.5	23.512	Cleavage	seq=cds; coord=6:2909967..2910502:1; parent_gene=GRMZM2G317338	Unknown
		GRMZM2G098800_T01		0.5	23.516	Cleavage	seq=cds; coord=4:153196436..153199541:1; parent_gene=GRMZM2G098800	Transcription factor GRAS
		GRMZM2G098800_T02		0.5	23.516	Cleavage	seq=cds; coord=4:153196404..153199186:1; parent_gene=GRMZM2G098800	Transcription factor GRAS
		AC187788.3_FGT008		1	22.707	Cleavage	seq=cds; coord=7:165554811..165555298:-1; parent_gene=AC187788.3_FG008	Unknown
		GRMZM2G477666_T01		2	20.615	Translation	seq=cds; coord=9:143369964..143371910:-1; parent_gene=GRMZM2G477666	Unknown
zma-miR171f-3p	12	GRMZM2G317338_T01		1.5	22.308	Cleavage	seq=cds; coord=6:2909967..2910502:1; parent_gene=GRMZM2G317338	Unknown
		AC187788.3_FGT008		1.5	24.175	Cleavage	seq=cds; coord=7:165554811..165555298:-1; parent_gene=AC187788.3_FG008	Unknown
		GRMZM2G011947_T01		1.5	24.467	Cleavage	seq=cds; coord=6:55396619..55397567:1; parent_gene=GRMZM2G011947	Transcription factor GRAS
		GRMZM2G098800_T01		1.5	23.315	Cleavage	seq=cds; coord=4:153196436..153199541:1; parent_gene=GRMZM2G098800	Transcription factor GRAS
		GRMZM2G110579_T01		1.5	23.999	Cleavage	seq=cds; coord=5:192846362..192849106:1; parent_gene=GRMZM2G110579	Transcription factor GRAS
		GRMZM2G098800_T02		1.5	23.315	Cleavage	seq=cds; coord=4:153196404..153199186:1; parent_gene=GRMZM2G098800	Transcription factor GRAS
		GRMZM2G021471_T01		2.5	15.348	Cleavage	seq=cds; coord=3:134018680..134023296:-1; parent_gene=GRMZM2G021471	Protein of unknown function DUF1423, plant
		GRMZM2G383154_T01		2.5	19.608	Cleavage	seq=cds; coord=3:66728190..66731876:-1; parent_gene=GRMZM2G383154	Tetratricopeptide TPR-1
		GRMZM2G477666_T01		3	23.164	Cleavage	seq=cds; coord=9:143369964..143371910:-1; parent_gene=GRMZM2G477666	Unknown
		GRMZM2G143480_T04		3	21.516	Cleavage	seq=cds; coord=10:145895459..145900491:1; parent_gene=GRMZM2G143480	6,7-dimethyl-8-ribityllumazine synthase
		GRMZM2G143480_T01		3	21.516	Cleavage	seq=cds; coord=10:145895417..145903773:1; parent_gene=GRMZM2G143480	6,7-dimethyl-8-ribityllumazine synthase
		GRMZM2G143480_T03		3	21.516	Cleavage	seq=cds; coord=10:145895459..145900494:1; parent_gene=GRMZM2G143480	6,7-dimethyl-8-ribityllumazine synthase
zma-miR171f-5p	1	GRMZM2G063628_T01		3	20.14	Translation	seq=cds; coord=6:143069193..143069707:-1; parent_gene=GRMZM2G063628	Unknown
zma-miR171h/k-3p	1	GRMZM2G008408_T01		3	14.717	Cleavage	seq=cds; coord=9:79416912..79417506:1; parent_gene=GRMZM2G008408	Unknown
zma-miR171i-3p	10	GRMZM2G317338_T01		0.5	23.512	Cleavage	seq=cds; coord=6:2909967..2910502:1; parent_gene=GRMZM2G317338	Unknown
		GRMZM2G098800_T01		0.5	23.516	Cleavage	seq=cds; coord=4:153196436..153199541:1; parent_gene=GRMZM2G098800	Transcription factor GRAS
		GRMZM2G098800_T02		0.5	23.516	Cleavage	seq=cds; coord=4:153196404..153199186:1; parent_gene=GRMZM2G098800	Transcription factor GRAS
		AC187788.3_FGT008		1	22.707	Cleavage	seq=cds; coord=7:165554811..165555298:-1; parent_gene=AC187788.3_FG008	Unknown
		GRMZM2G477666_T01		2	20.615	Translation	seq=cds; coord=9:143369964..143371910:-1; parent_gene=GRMZM2G477666	Unknown
		GRMZM2G317338_T01		0.5	23.512	Cleavage	seq=cds; coord=6:2909967..2910502:1; parent_gene=GRMZM2G317338	Unknown
		GRMZM2G098800_T01		0.5	23.516	Cleavage	seq=cds; coord=4:153196436..153199541:1; parent_gene=GRMZM2G098800	Transcription factor GRAS
		GRMZM2G098800_T02		0.5	23.516	Cleavage	seq=cds; coord=4:153196404..153199186:1; parent_gene=GRMZM2G098800	Transcription factor GRAS
		AC187788.3_FGT008		1	22.707	Cleavage	seq=cds; coord=7:165554811..165555298:-1; parent_gene=AC187788.3_FG008	Unknown
		GRMZM2G477666_T01		2	20.615	Translation	seq=cds; coord=9:143369964..143371910:-1; parent_gene=GRMZM2G477666	Unknown
zma-miR171l-5p	1	GRMZM2G325350_T01		3	16.876	Cleavage	seq=cds; coord=8:107494787..107496337:-1; parent_gene=GRMZM2G325350	Mitochodrial transcription termination factor-related
zma-miR171l/m/n-3p	7	GRMZM2G317338_T01		1.5	23.512	Cleavage	seq=cds; coord=6:2909967..2910502:1; parent_gene=GRMZM2G317338	Unknown
		GRMZM2G098800_T01		1.5	23.516	Cleavage	seq=cds; coord=4:153196436..153199541:1; parent_gene=GRMZM2G098800	Transcription factor GRAS
		GRMZM2G098800_T02		1.5	23.516	Cleavage	seq=cds; coord=4:153196404..153199186:1; parent_gene=GRMZM2G098800	Transcription factor GRAS
		AC187788.3_FGT008		2	22.707	Cleavage	seq=cds; coord=7:165554811..165555298:-1; parent_gene=AC187788.3_FG008	Unknown
		GRMZM2G477666_T01		3	20.615	Translation	seq=cds; coord=9:143369964..143371910:-1; parent_gene=GRMZM2G477666	Unknown
		GRMZM2G086777_T01		3	23.202	Cleavage	seq=cds; coord=6:84301610..84302180:1; parent_gene=GRMZM2G086777	Unknown
		GRMZM2G039532_T01		3	22.3	Cleavage	seq=cds; coord=2:4168046..4170467:-1; parent_gene=GRMZM2G039532	Transcriptional coactivator Hfi1/Transcriptional adapter 1
zma-miR171m-5p	3	GRMZM2G071502_T01		3	18.521	Translation	seq=cds; coord=5:148896609..148896908:-1; parent_gene=GRMZM2G071502	Unknown
		GRMZM2G092182_T04		3	20.539	Cleavage	seq=cds; coord=4:163095040..163099767:-1; parent_gene=GRMZM2G092182	K Homology domain
		GRMZM2G092182_T03		3	20.539	Cleavage	seq=cds; coord=4:163095040..163099818:-1; parent_gene=GRMZM2G092182	K Homology domain
zma-miR172b/c/d-5p	1	AC213800.3_FGT001	miR172	2.5	20.13	Cleavage	seq=cds; coord=6:136284942..136285643:1; parent_gene=AC213800.3_FG001	Unknown
zma-miR172a/b/c/d/e-3p	15	GRMZM2G416725_T01		0.5	16.96	Cleavage	seq=cds; coord=6:29013673..29014420:1; parent_gene=GRMZM2G416725	Unknown
		GRMZM5G862109_T02		0.5	23.824	Cleavage	seq=cds; coord=1:292889740..292893983:1; parent_gene=GRMZM5G862109	AP2/ERF domain
		GRMZM5G862109_T01		0.5	23.824	Cleavage	seq=cds; coord=1:292889740..292893983:1; parent_gene=GRMZM5G862109	AP2/ERF domain
		GRMZM2G700665_T02		0.5	21.238	Cleavage	seq=cds; coord=8:132044001..132047428:1; parent_gene=GRMZM2G700665	AP2/ERF domain
		GRMZM2G700665_T03		0.5	21.238	Cleavage	seq=cds; coord=8:132044001..132047428:1; parent_gene=GRMZM2G700665	AP2/ERF domain
		GRMZM2G176175_T01		0.5	16.235	Cleavage	seq=cds; coord=7:22004372..22015553:1; parent_gene=GRMZM2G176175	AP2/ERF domain
		GRMZM2G176175_T02		0.5	16.235	Cleavage	seq=cds; coord=7:22004372..22015553:1; parent_gene=GRMZM2G176175	AP2/ERF domain
		GRMZM2G076602_T01		2.5	16.771	Cleavage	seq=cds; coord=10:145350317..145352828:1; parent_gene=GRMZM2G076602	AP2/ERF domain
		GRMZM2G174784_T01		2.5	15.498	Cleavage	seq=cds; coord=2:5514479..5518846:-1; parent_gene=GRMZM2G174784	AP2/ERF domain
		GRMZM2G423956_T04		2	22.173	Cleavage	seq=cds; coord=6:1335084..1338778:1; parent_gene=GRMZM2G423956	Zinc finger, RING-type
		GRMZM2G423956_T03		2	22.173	Cleavage	seq=cds; coord=6:1335084..1338778:1; parent_gene=GRMZM2G423956	Protease-associated domain, PA
		GRMZM2G423956_T02		2	22.173	Cleavage	seq=cds; coord=6:1334626..1338778:1; parent_gene=GRMZM2G423956	Protease-associated domain, PA
		GRMZM2G423956_T01		2	22.173	Cleavage	seq=cds; coord=6:1334626..1338778:1; parent_gene=GRMZM2G423956	Protease-associated domain, PA
		GRMZM5G803935_T01		3	21.171	Cleavage	seq=cds; coord=3:144884032..144884741:1; parent_gene=GRMZM5G803935	Unknown
		GRMZM2G469304_T01		2.5	23.535	Cleavage	seq=cds; coord=1:28961031..28964979:-1; parent_gene=GRMZM2G469304	Domain of unknown function DUF547
zma-miR319a/c-5p	7	GRMZM2G132082_T01	miR319	2.5	20.325	Cleavage	seq=cds; coord=8:12568520..12569477:-1; parent_gene=GRMZM2G132082	Unknown
		GRMZM2G395357_T01		2.5	18.809	Cleavage	seq=cds; coord=7:11898631..11900274:-1; parent_gene=GRMZM2G395357	Unknown
		GRMZM2G143202_T01		2.5	22.193	Cleavage	seq=cds; coord=1:86838343..86848726:1; parent_gene=GRMZM2G143202	Cytochrome P45Unknown, E-class, group I
		GRMZM2G154229_T01		2.5	18.002	Cleavage	seq=cds; coord=9:28614519..28620441:1; parent_gene=GRMZM2G154229	RNA recognition motif domain
		GRMZM2G059996_T01		3	13.996	Cleavage	seq=cds; coord=2:213937771..213938126:-1; parent_gene=GRMZM2G059996	Unknown
		GRMZM2G014004_T01		3	17.678	Cleavage	seq=cds; coord=4:196513488..196545715:-1; parent_gene=GRMZM2G014004	UBX
		GRMZM2G014004_T02		3	17.678	Cleavage	seq=cds; coord=4:196513488..196545715:-1; parent_gene=GRMZM2G014004	UBX
zma-miR319a/b/c/d-3p	12	GRMZM2G028054_T03		2	16.03	Cleavage	seq=cds; coord=8:171172099..171175888:-1; parent_gene=GRMZM2G028054	SANT/Myb domain
		GRMZM2G028054_T01		2	16.03	Cleavage	seq=cds; coord=8:171172057..171175888:-1; parent_gene=GRMZM2G028054	SANT/Myb domain
		GRMZM2G028054_T02		2	16.03	Cleavage	seq=cds; coord=8:171172099..171175888:-1; parent_gene=GRMZM2G028054	SANT/Myb domain
		GRMZM2G115516_T02		2.5	18.845	Cleavage	seq=cds; coord=1:285310408..285314533:1; parent_gene=GRMZM2G115516	Unknown
		GRMZM2G180568_T01		2.5	18.393	Cleavage	seq=cds; coord=7:168217960..168219041:-1; parent_gene=GRMZM2G180568	Transcription factor, TCP
		GRMZM2G089361_T01		2.5	18.038	Cleavage	seq=cds; coord=5:4945066..4946626:-1; parent_gene=GRMZM2G089361	Transcription factor, TCP
		GRMZM2G115516_T01		2.5	18.845	Cleavage	seq=cds; coord=1:285309991..285314535:1; parent_gene=GRMZM2G115516	Transcription factor, TCP
		GRMZM2G388987_T01		2.5	15.082	Cleavage	seq=cds; coord=6:95457491..95468437:1; parent_gene=GRMZM2G388987	Zinc finger, MYND-type
		GRMZM2G004090_T01		3	20.745	Cleavage	seq=cds; coord=9:90125460..90132277:-1; parent_gene=GRMZM2G004090	SANT/Myb domain
		GRMZM5G890162_T01		3	16.615	Translation	seq=cds; coord=7:49724338..49730222:1; parent_gene=GRMZM5G890162	Unknown
		GRMZM2G020805_T01		3	20.122	Cleavage	seq=cds; coord=2:234795896..234802008:-1; parent_gene=GRMZM2G020805	Transcription factor, TCP
		GRMZM2G354502_T01		3	17.348	Translation	seq=cds; coord=7:141931020..141932125:1; parent_gene=GRMZM2G354502	Unknown
zma-miR390a/b-5p	5	GRMZM2G304745_T01	miR390	1	21.54	Cleavage	seq=cds; coord=2:22952029..22955835:-1; parent_gene=GRMZM2G304745	Serine-threonine/tyrosine-protein kinase catalytic domain
		GRMZM2G330298_T01		3	19.848	Cleavage	seq=cds; coord=3:204093932..204098418:1; parent_gene=GRMZM2G330298	Serine-threonine/tyrosine-protein kinase catalytic domain
		AC218033.2_FGT001		3	22.109	Cleavage	seq=cds; coord=3:72367598..72367780:1; parent_gene=AC218033.2_FG001	Unknown
		AC218169.3_FGT003		3	20.717	Cleavage	seq=cds; coord=3:5810977..5811847:1; parent_gene=AC218169.3_FG003	Unknown
		AC205735.3_FGT006		3	21.231	Cleavage	seq=cds; coord=4:205308125..205309513:-1; parent_gene=AC205735.3_FG006	Pentatricopeptide repeat
zma-miR393a/c-3p	8	GRMZM2G417746_T01	miR393	2.5	19.853	Translation	seq=cds; coord=1:126945132..126947322:-1; parent_gene=GRMZM2G417746	Unknown
		GRMZM2G003640_T07		2.5	22.327	Translation	seq=cds; coord=1:256296778..256306481:-1; parent_gene=GRMZM2G003640	Protein-tyrosine/Dual specificity phosphatase
		GRMZM2G003640_T06		2.5	22.327	Translation	seq=cds; coord=1:256296778..256306481:-1; parent_gene=GRMZM2G003640	Protein-tyrosine/Dual specificity phosphatase
		GRMZM2G003640_T05		2.5	22.327	Translation	seq=cds; coord=1:256296778..256306481:-1; parent_gene=GRMZM2G003640	Protein-tyrosine/Dual specificity phosphatase
		GRMZM2G003640_T04		2.5	22.327	Translation	seq=cds; coord=1:256296778..256306481:-1; parent_gene=GRMZM2G003640	Protein-tyrosine/Dual specificity phosphatase
		GRMZM2G003640_T02		2.5	22.327	Translation	seq=cds; coord=1:256296778..256306481:-1; parent_gene=GRMZM2G003640	Protein-tyrosine/Dual specificity phosphatase
		GRMZM2G003640_T01		2.5	22.327	Translation	seq=cds; coord=1:256296778..256306481:-1; parent_gene=GRMZM2G003640	Protein-tyrosine/Dual specificity phosphatase
		GRMZM2G003640_T03		2.5	22.327	Translation	seq=cds; coord=1:256296778..256306481:-1; parent_gene=GRMZM2G003640	Dual specificity phosphatase, catalytic domain
zma-miR393a/c-5p	10	GRMZM2G135978_T01		2	18.848	Cleavage	seq=cds; coord=8:127112957..127118492:-1; parent_gene=GRMZM2G135978	F-box domain, cyclin-like
		GRMZM2G137451_T02		2	19.041	Cleavage	seq=cds; coord=10:110996827..111000916:-1; parent_gene=GRMZM2G137451	F-box domain, cyclin-like
		GRMZM2G137451_T01		2	19.041	Cleavage	seq=cds; coord=10:110996613..111000922:-1; parent_gene=GRMZM2G137451	F-box domain, cyclin-like
		GRMZM2G036832_T01		3	17.479	Cleavage	seq=cds; coord=2:182619406..182625522:-1; parent_gene=GRMZM2G036832	Immunoglobulin E-set
		GRMZM2G036832_T02		3	17.479	Cleavage	seq=cds; coord=2:182619819..182625522:-1; parent_gene=GRMZM2G036832	Immunoglobulin E-set
		GRMZM2G135978_T01		2	18.848	Cleavage	seq=cds; coord=8:127112957..127118492:-1; parent_gene=GRMZM2G135978	F-box domain, cyclin-like
		GRMZM2G137451_T02		2	19.041	Cleavage	seq=cds; coord=10:110996827..111000916:-1; parent_gene=GRMZM2G137451	F-box domain, cyclin-like
		GRMZM2G137451_T01		2	19.041	Cleavage	seq=cds; coord=10:110996613..111000922:-1; parent_gene=GRMZM2G137451	F-box domain, cyclin-like
		GRMZM2G036832_T01		3	17.479	Cleavage	seq=cds; coord=2:182619406..182625522:-1; parent_gene=GRMZM2G036832	Immunoglobulin E-set
		GRMZM2G036832_T02		3	17.479	Cleavage	seq=cds; coord=2:182619819..182625522:-1; parent_gene=GRMZM2G036832	Immunoglobulin E-set
zma-miR394a/b-5p	6	GRMZM2G064954_T01	miR394	0	23.112	Cleavage	seq=cds; coord=8:161103602..161107787:1; parent_gene=GRMZM2G064954	F-box domain, cyclin-like
		GRMZM2G119650_T01		0	22.966	Cleavage	seq=cds; coord=3:158566844..158570457:-1; parent_gene=GRMZM2G119650	F-box domain, cyclin-like
		GRMZM2G087649_T01		3	24.197	Cleavage	seq=cds; coord=5:140756805..140759709:1; parent_gene=GRMZM2G087649	Unknown
		GRMZM2G409020_T01		3	18.228	Cleavage	seq=cds; coord=4:173014770..173022544:-1; parent_gene=GRMZM2G409020	Unknown
		GRMZM5G870829_T01		3	23.988	Translation	seq=cds; coord=1:285316058..285316683:1; parent_gene=GRMZM5G870829	Unknown
		AC196059.3_FGT018		3	13.982	Translation	seq=cds; coord=9:150799290..150799679:-1; parent_gene=AC196059.3_FG018	Unknown
zma-miR394a/b-3p	2	GRMZM2G096343_T01		3	17.804	Translation	seq=cds; coord=4:170007004..170017001:-1; parent_gene=GRMZM2G096343	Protease-associated domain, PA
		GRMZM2G420774_T01		3	19.37	Translation	seq=cds; coord=10:65657276..65659663:-1; parent_gene=GRMZM2G420774	DNA/RNA-binding protein Alba-like
zma-miR395a/b/d/e/f/g/h/i/j/n/p-3p	7	GRMZM2G149952_T01	miR395	1	21.484	Cleavage	seq=cds; coord=1:275090703..275094517:-1; parent_gene=GRMZM2G149952	Sulphate adenylyltransferase
		GRMZM2G051270_T01		1.5	22.338	Cleavage	seq=cds; coord=5:7702248..7706223:1; parent_gene=GRMZM2G051270	Sulphate adenylyltransferase
		GRMZM2G051270_T03		1.5	22.338	Cleavage	seq=cds; coord=5:7702336..7706201:1; parent_gene=GRMZM2G051270	Sulphate adenylyltransferase
		GRMZM2G051270_T02		1.5	19.86	Cleavage	seq=cds; coord=5:7702370..7706207:1; parent_gene=GRMZM2G051270	Sulphate adenylyltransferase
		GRMZM2G134044_T01		3	21.943	Cleavage	seq=cds; coord=10:102234290..102238464:-1; parent_gene=GRMZM2G134044	Unknown
		GRMZM2G134044_T02		3	21.943	Cleavage	seq=cds; coord=10:102234290..102238464:-1; parent_gene=GRMZM2G134044	Unknown
		GRMZM2G134044_T03		3	21.943	Cleavage	seq=cds; coord=10:102234290..102238413:-1; parent_gene=GRMZM2G134044	Unknown
zma-miR395a/e/h/j/p-5p	5	GRMZM2G077180_T01		2.5	22.796	Translation	seq=cds; coord=5:56833666..56838382:-1; parent_gene=GRMZM2G077180	eRF1 domain 3
		GRMZM2G098227_T01		3	21.351	Translation	seq=cds; coord=8:108034632..108055193:-1; parent_gene=GRMZM2G098227	Armadillo
		GRMZM2G098227_T02		3	21.351	Translation	seq=cds; coord=8:108034632..108055193:-1; parent_gene=GRMZM2G098227	Armadillo
		AC194447.3_FGT002		3	21.402	Translation	seq=cds; coord=2:181902256..181903950:1; parent_gene=AC194447.3_FG002	Unknown
		GRMZM2G175089_T04		3	18.565	Cleavage	seq=cds; coord=6:162112265..162114272:-1; parent_gene=GRMZM2G175089	DNAJ-containing protein, X-domain
zma-miR395b/i-5p	2	GRMZM2G420988_T01		2	14.876	Cleavage	seq=cds; coord=9:43679893..43682735:-1; parent_gene=GRMZM2G420988	Adenine nucleotide translocator 1
		GRMZM2G136366_T01		2.5	19.693	Translation	seq=cds; coord=1:182283135..182290570:1; parent_gene=GRMZM2G136366	Bacterial Fmu (Sun)/eukaryotic nucleolar NOL1/Nop2p
zma-miR395n-5p	10	GRMZM2G134917_T01		3	15.01	Cleavage	seq=cds; coord=1:285920953..285924151:1; parent_gene=GRMZM2G134917	Chaperone DnaJ, C-terminal
		GRMZM2G420988_T01		2.5	14.876	Cleavage	seq=cds; coord=9:43679893..43682735:-1; parent_gene=GRMZM2G420988	Adenine nucleotide translocator 1
		GRMZM2G169154_T01		3	21.094	Cleavage	seq=cds; coord=8:140394318..140397324:-1; parent_gene=GRMZM2G169154	Unknown
		GRMZM2G041312_T03		3	21.552	Cleavage	seq=cds; coord=2:62099312..62102748:1; parent_gene=GRMZM2G041312	Cystathionine beta-synthase, core
		GRMZM2G169154_T02		3	18.299	Cleavage	seq=cds; coord=8:140394318..140397324:-1; parent_gene=GRMZM2G169154	Unknown
		GRMZM5G845175_T01		3	15.927	Cleavage	seq=cds; coord=10:112394528..112402120:-1; parent_gene=GRMZM5G845175	Immunoglobulin E-set
		GRMZM2G341166_T01		3	17.202	Cleavage	seq=cds; coord=8:166556514..166558456:1; parent_gene=GRMZM2G341166	Unknown
		GRMZM2G347635_T01		3	17.202	Cleavage	seq=cds; coord=10:100472829..100475353:1; parent_gene=GRMZM2G347635	Unknown
		GRMZM5G845175_T03		3	15.927	Cleavage	seq=cds; coord=10:112394528..112402120:-1; parent_gene=GRMZM5G845175	Cystathionine beta-synthase, core
		GRMZM2G041312_T01		3	15.745	Cleavage	seq=cds; coord=2:62099154..62113990:1; parent_gene=GRMZM2G041312	Cystathionine beta-synthase, core
zma-miR395o-5p	3	GRMZM2G420988_T01		2	14.876	Cleavage	seq=cds; coord=9:43679893..43682735:-1; parent_gene=GRMZM2G420988	Adenine nucleotide translocator 1
		GRMZM2G092321_T01		3	13.481	Cleavage	seq=cds; coord=4:228012641..228014534:1; parent_gene=GRMZM2G092321	Unknown
		GRMZM2G043238_T03		3	17.01	Cleavage	seq=cds; coord=8:48111105..48115366:1; parent_gene=GRMZM2G043238	Exportin-1/Importin-beta-like
zma-miR396a/b/c/d/e/f-5p	15	GRMZM2G087671_T01	miR396	3	21.968	Cleavage	seq=cds; coord=6:135779127..135782735:1; parent_gene=GRMZM2G087671	Rhodanese-like domain
		GRMZM2G008283_T01		2.5	17.991	Translation	seq=cds; coord=3:8587471..8592158:-1; parent_gene=GRMZM2G008283	Unknown
		GRMZM2G008283_T02		2.5	17.991	Translation	seq=cds; coord=3:8587471..8592158:-1; parent_gene=GRMZM2G008283	Unknown
		GRMZM2G152526_T01		3	20.585	Cleavage	seq=cds; coord=1:143622295..143626633:1; parent_gene=GRMZM2G152526	RNA recognition motif domain
		GRMZM2G156656_T01		3	21.789	Cleavage	seq=cds; coord=1:295470099..295474847:1; parent_gene=GRMZM2G156656	Class II glutamine amidotransferase domain
		GRMZM2G099862_T04		2	24.834	Cleavage	seq=cds; coord=2:225159573..225162090:-1; parent_gene=GRMZM2G099862	WRC
		GRMZM2G178983_T01		3	19.805	Cleavage	seq=cds; coord=4:173299838..173300267:-1; parent_gene=GRMZM2G178983	Unknown
		GRMZM2G119359_T01		2	17.432	Cleavage	seq=cds; coord=9:25709471..25712485:1; parent_gene=GRMZM2G119359	Unknown
		GRMZM2G129147_T02		2	22.507	Cleavage	seq=cds; coord=10:140968794..140971765:-1; parent_gene=GRMZM2G129147	Unknown
		GRMZM2G098594_T03		2	15.604	Cleavage	seq=cds; coord=6:60193365..60196491:-1; parent_gene=GRMZM2G098594	Unknown
		GRMZM2G098594_T04		2	15.604	Cleavage	seq=cds; coord=6:60193371..60196425:-1; parent_gene=GRMZM2G098594	Unknown
		GRMZM2G067743_T01		2	21.025	Cleavage	seq=cds; coord=9:9812369..9814204:-1; parent_gene=GRMZM2G067743	WRC
		GRMZM2G033612_T02		2	9.814	Cleavage	seq=cds; coord=5:13806785..13809605:-1; parent_gene=GRMZM2G033612	WRC
		GRMZM2G067743_T02		2	21.025	Cleavage	seq=cds; coord=9:9812369..9814204:-1; parent_gene=GRMZM2G067743	WRC
		GRMZM2G099862_T03		2	24.834	Cleavage	seq=cds; coord=2:225159572..225162289:-1; parent_gene=GRMZM2G099862	WRC
zma-miR396a/b-3p	3	GRMZM2G328154_T01		3	16.736	Cleavage	seq=cds; coord=9:15357333..15361490:-1; parent_gene=GRMZM2G328154	Unknown
		GRMZM2G178990_T01		3	22.654	Cleavage	seq=cds; coord=4:173294957..173295667:1; parent_gene=GRMZM2G178990	Unknown
		GRMZM2G153797_T01		3	22.954	Cleavage	seq=cds; coord=4:237383949..237385613:1; parent_gene=GRMZM2G153797	RNA polymerase, alpha subunit
zma-miR397a/b-5p	17	GRMZM2G072808_T01	miR397	0	15.392	Cleavage	seq=cds; coord=3:180665954..180668800:1; parent_gene=GRMZM2G072808	Multicopper oxidase, copper-binding site
		AC212414.3_FGT005		2	9.955	Cleavage	seq=cds; coord=8:91405076..91406068:-1; parent_gene=AC212414.3_FG005	Unknown
		AC192330.1_FGT004		2	11.202	Cleavage	seq=cds; coord=10:140597198..140599033:1; parent_gene=AC192330.1_FG004	Unknown
		GRMZM2G305526_T01		2.5	14.554	Cleavage	seq=cds; coord=1:39928338..39931744:-1; parent_gene=GRMZM2G305526	Multicopper oxidase, copper-binding site
		GRMZM2G447271_T01		2.5	21.58	Cleavage	seq=cds; coord=8:168753962..168757679:-1; parent_gene=GRMZM2G447271	Multicopper oxidase, copper-binding site
		GRMZM2G072780_T01		2.5	24.379	Cleavage	seq=cds; coord=3:180675973..180679372:1; parent_gene=GRMZM2G072780	Multicopper oxidase, copper-binding site
		GRMZM2G164467_T01		2.5	24.379	Cleavage	seq=cds; coord=1:260072697..260076172:-1; parent_gene=GRMZM2G164467	Multicopper oxidase, copper-binding site
		AC209966.4_FGT005		2	15.099	Cleavage	seq=cds; coord=2:224660344..224664068:1; parent_gene=AC209966.4_FG005	Domain of unknown function DUF4283
		AC191015.2_FGT004		2	15.099	Cleavage	seq=cds; coord=2:224808561..224812287:1; parent_gene=AC191015.2_FG004	Unknown
		AF466202.2_FGT010		2	13.925	Cleavage	seq=cds; coord=10:138611451..138624429:1; parent_gene=AF466202.2_FG010	Domain of unknown function DUF4283
		GRMZM2G464246_T01		2	12.083	Cleavage	seq=cds; coord=3:33606018..33609010:1; parent_gene=GRMZM2G464246	Unknown
		GRMZM2G156754_T01		3	24.67	Translation	seq=cds; coord=6:141218399..141219399:-1; parent_gene=GRMZM2G156754	Glutaredoxin
		GRMZM5G802725_T01		3	18.748	Translation	seq=cds; coord=5:72949639..72952452:-1; parent_gene=GRMZM5G802725	Protein kinase, catalytic domain
		GRMZM2G073614_T01		2.5	12.111	Cleavage	seq=cds; coord=5:12970258..12985719:-1; parent_gene=GRMZM2G073614	Glycoside hydrolase, family 47
		GRMZM2G051103_T01		3	16.219	Translation	seq=cds; coord=9:153558257..153563039:1; parent_gene=GRMZM2G051103	NAF domain
		GRMZM2G146152_T01		3	23.155	Cleavage	seq=cds; coord=6:151543068..151545861:-1; parent_gene=GRMZM2G146152	Multicopper oxidase, copper-binding site
		GRMZM2G112187_T01		3	15.053	Cleavage	seq=cds; coord=3:78542466..78543513:-1; parent_gene=GRMZM2G112187	Unknown
zma-miR397b-3p	2	GRMZM2G099382_T02		3	15.084	Translation	seq=cds; coord=3:215902942..215905725:1; parent_gene=GRMZM2G099382	Sodium/sulphate symporter
		GRMZM2G099382_T01		3	15.084	Translation	seq=cds; coord=3:215902932..215905725:1; parent_gene=GRMZM2G099382	Sodium/sulphate symporter
zma-miR398a/b-3p	3	GRMZM5G829881_T01	miR398	1	23.45	Cleavage	seq=cds; coord=2:169527557..169529171:1; parent_gene=GRMZM5G829881	Unknown
		GRMZM2G068710_T07		3	18.306	Cleavage	seq=cds; coord=10:10142090..10144566:-1; parent_gene=GRMZM2G068710	Zinc finger, C2H2
		GRMZM2G068710_T08		3	18.306	Cleavage	seq=cds; coord=10:10142090..10144566:-1; parent_gene=GRMZM2G068710	Zinc finger, C2H2
zma-miR398a/b-5p	4	GRMZM5G824689_T01		0	19.732	Cleavage	seq=cds; coord=2:169527689..169528070:-1; parent_gene=GRMZM5G824689	Unknown
		GRMZM2G068519_T01		1	20.226	Cleavage	seq=cds; coord=7:38539990..38542053:1; parent_gene=GRMZM2G068519	Unknown
		GRMZM2G068519_T02		1	20.226	Cleavage	seq=cds; coord=7:38539990..38540892:1; parent_gene=GRMZM2G068519	Unknown
		GRMZM2G056350_T03		2.5	18.267	Translation	seq=cds; coord=4:77010143..77010973:-1; parent_gene=GRMZM2G056350	Unknown
zma-miR399a/c/e/h/i/j-3p	1	AC206165.3_FGT001	miR399	2.5	18.768	Cleavage	seq=cds; coord=6:159694621..159696531:1; parent_gene=AC206165.3_FG001	Unknown
zma-miR408a/b-3p	3	AC200188.4_FGT006	miR408	3	20.653	Cleavage	seq=cds; coord=4:231992726..231993278:1; parent_gene=AC200188.4_FG006	Unknown
		GRMZM2G138710_T01		3	21.891	Cleavage	seq=cds; coord=1:76154571..76156037:-1; parent_gene=GRMZM2G138710	Unknown
		GRMZM2G106026_T01		3	24.131	Cleavage	seq=cds; coord=1:76461944..76462885:-1; parent_gene=GRMZM2G106026	Zinc finger, C2H2
zma-miR408b-5p	5	GRMZM2G103725_T01		3	21.733	Translation	seq=cds; coord=10:110745904..110751262:-1; parent_gene=GRMZM2G103725	Peptidase M16, zinc-binding site
		GRMZM2G324190_T01		3	23.658	Translation	seq=cds; coord=4:215047606..215049710:-1; parent_gene=GRMZM2G324190	Unknown
		GRMZM2G324190_T02		3	23.658	Translation	seq=cds; coord=4:215048490..215049710:-1; parent_gene=GRMZM2G324190	Unknown
